# Supplementary material for: Beyond Candida: Epidemiological Insights into Rare Yeast Fungaemia in Greece from a 15-Year Hospital-Based Study and Literature Review
Source: J Fungi (Basel). 2026 Mar 5;12(3):187. doi: 10.3390/jof12030187 (PMC13028254; doi:10.3390/jof12030187)
Supplement: Supplementary file 1 [file jof-12-00187-s001.zip]

Archive with 1 entries (1 files):
- jof-4134236-supplementary.pdf
